# Supplementary material for: Changes in Kidney Fat upon Dietary-Induced Weight Loss
Source: Nutrients. 2022 Mar 30;14(7):1437. doi: 10.3390/nu14071437 (PMC9002806; doi:10.3390/nu14071437)
Supplement: Supplementary file 1 [file nutrients-14-01437-s001.zip]

Archive with 1 entries (1 files):
- nutrients-1647885-supplementary.pdf
